# Supplementary material for: Evolution of dominance mechanisms at a butterfly mimicry supergene
Source: Nat Commun. 2014 Nov 27;5:5644. doi: 10.1038/ncomms6644 (PMC4263167; doi:10.1038/ncomms6644)
Supplement: Supplementary Dataset 1 — Genotype table [file ncomms6644-s2.xls]

## Sheet: Feuil1
Adult number	Brood Number	Sex (m/f)	Allele 1	Allele 2
MJ98.0074	Brood A027	m	tarapotensis	tarapotensis
MJ98.0080	Brood A027	f	tarapotensis	tarapotensis
MJ98.0084	Brood A027	f	tarapotensis	tarapotensis
MJ98.0087	Brood A027	f	tarapotensis	tarapotensis
MJ98.0116	Brood A027	m	tarapotensis	tarapotensis
MJ98.0120	Brood A027	m	tarapotensis	tarapotensis
MJ98.0125	Brood A027	m	tarapotensis	tarapotensis
MJ98.0128	Brood A027	f	tarapotensis	tarapotensis
MJ98.0144	Brood A027	f	tarapotensis	tarapotensis
MJ98.0169	Brood A027	m	tarapotensis	tarapotensis
MJ98.0031	Brood A031	f	tarapotensis	tarapotensis
MJ98.0063	Brood A031	m	bicoloratus	tarapotensis
MJ98.0081	Brood A031	m	bicoloratus	tarapotensis
MJ98.0083	Brood A031	f	bicoloratus	tarapotensis
MJ98.0086	Brood A031	m	bicoloratus	tarapotensis
MJ98.0088	Brood A031	f	bicoloratus	tarapotensis
MJ98.0092	Brood A031	f	bicoloratus	tarapotensis
MJ98.0093	Brood A031	m	bicoloratus	tarapotensis
MJ98.0106	Brood A031	f	bicoloratus	tarapotensis
MJ98.0113	Brood A031	f	bicoloratus	tarapotensis
MJ98.0121	Brood A031	m	bicoloratus	tarapotensis
MJ98.0161	Brood A031	m	bicoloratus	tarapotensis
MJ98.0170	Brood A031	m	bicoloratus	tarapotensis
MJ98.0060	Brood A072	m	illustris	illustris
MJ98.0072	Brood A072	f	tarapotensis	tarapotensis
MJ98.0158	Brood A072	f	tarapotensis	illustris
MJ98.0191	Brood A072	f	tarapotensis	illustris
MJ98.0196	Brood A072	f	tarapotensis	illustris
MJ98.0202	Brood A072	m	tarapotensis	illustris
MJ98.0205	Brood A072	f	tarapotensis	illustris
MJ98.0206	Brood A072	f	tarapotensis	illustris
MJ98.0222	Brood A072	f	tarapotensis	illustris
MJ98.0227	Brood A072	f	tarapotensis	illustris
MJ98.0228	Brood A072	f	tarapotensis	illustris
MJ98.0237	Brood A072	m	tarapotensis	illustris
MJ98.0240	Brood A072	f	tarapotensis	illustris
MJ98.0075	Brood A077	m	bicoloratus	tarapotensis
MJ98.0077	Brood A077	f	tarapotensis	tarapotensis
MJ98.0142	Brood A077	f	bicoloratus	tarapotensis
MJ98.0159	Brood A077	f	bicoloratus	tarapotensis
MJ98.0164	Brood A077	m	bicoloratus	tarapotensis
MJ98.0165	Brood A077	m	tarapotensis	tarapotensis
MJ98.0178	Brood A077	m	tarapotensis	tarapotensis
MJ98.0182	Brood A077	f	tarapotensis	tarapotensis
MJ98.0190	Brood A077	m	bicoloratus	tarapotensis
MJ98.0197	Brood A077	m	bicoloratus	tarapotensis
MJ98.0307	Brood A207	f	silvana	tarapotensis
MJ98.0329	Brood A257	m	tarapotensis	silvana
MJ98.0334	Brood A257	f	tarapotensis	silvana
MJ98.0336	Brood A257	f	aurora	tarapotensis
MJ98.0339	Brood A257	f	aurora	tarapotensis
MJ98.0350	Brood A257	f	aurora	tarapotensis
MJ98.0360	Brood A257	f	aurora	tarapotensis
MJ98.0368	Brood A257	m	aurora	tarapotensis
MJ98.0372	Brood A257	m	tarapotensis	silvana
MJ98.0380	Brood A257	m	aurora	tarapotensis
MJ98.0316	Brood A276	m	arcuella	lutea
MJ98.0319	Brood A276	m	arcuella	lutea
MJ98.0321	Brood A276	f	lutea	lutea
MJ98.0331	Brood A276	f	arcuella	lutea
MJ98.0335	Brood A276	f	arcuella	lutea
MJ98.0341	Brood A276	f	arcuella	lutea
MJ98.0364	Brood A276	f	arcuella	lutea
MJ98.0387	Brood A276	m	arcuella	lutea
MJ98.0389	Brood A276	m	lutea	lutea
MJ98.0391	Brood A276	f	arcuella	lutea
MJ98.0396	Brood A276	m	arcuella	lutea
MJ98.0405	Brood A276	f	arcuella	lutea
MJ98.0472	Brood A276	f	lutea	lutea
MJ98.0482	Brood A276	m	arcuella	lutea
MJ98.0532	Brood A276	f	lutea	lutea
MJ98.0536	Brood A276	m	lutea	lutea
MJ98.0584	Brood A276	f	lutea	lutea
MJ98.0589	Brood A276	m	lutea	lutea
MJ98.0619	Brood A276	m	arcuella	lutea
MJ98.0630	Brood A276	f	arcuella	lutea
MJ98.0313	Brood A280	m	tarapotensis	tarapotensis
MJ98.0323	Brood A280	m	tarapotensis	tarapotensis
MJ98.0416	Brood A280	f	tarapotensis	tarapotensis
MJ98.0499	Brood A280	m	tarapotensis	tarapotensis
MJ98.0503	Brood A280	f	tarapotensis	tarapotensis
MJ98.0519	Brood A280	m	tarapotensis	tarapotensis
MJ98.0564	Brood A280	m	tarapotensis	tarapotensis
MJ98.0578	Brood A280	f	tarapotensis	tarapotensis
MJ98.0623	Brood A280	m	tarapotensis	tarapotensis
MJ98.0295	Brood A295	f	tarapotensis	silvana
MJ98.0346	Brood A295	f	tarapotensis	silvana
MJ98.0347	Brood A295	m	aurora	silvana
MJ98.0371	Brood A295	f	tarapotensis	silvana
MJ98.0378	Brood A295	f	tarapotensis	tarapotensis
MJ98.0381	Brood A295	f	tarapotensis	aurora
MJ98.0386	Brood A295	f	tarapotensis	tarapotensis
MJ98.0392	Brood A295	f	aurora	silvana
MJ98.0393	Brood A295	m	tarapotensis	tarapotensis
MJ98.0398	Brood A295	f	tarapotensis	aurora
MJ98.0402	Brood A295	f	tarapotensis	tarapotensis
MJ98.0417	Brood A295	f	aurora	silvana
MJ98.0420	Brood A295	m	tarapotensis	aurora
MJ98.0441	Brood A295	f	aurora	silvana
MJ98.0442	Brood A295	m	tarapotensis	silvana
MJ98.0443	Brood A295	f	tarapotensis	silvana
MJ98.0444	Brood A295	m	tarapotensis	silvana
MJ98.0449	Brood A295	m	tarapotensis	tarapotensis
MJ98.0450	Brood A295	m	tarapotensis	aurora
MJ98.0451	Brood A295	f	tarapotensis	tarapotensis
MJ98.0452	Brood A295	m	aurora	silvana
MJ98.0455	Brood A295	m	tarapotensis	aurora
MJ98.0466	Brood A295	m	tarapotensis	aurora
MJ98.0467	Brood A295	f	aurora	silvana
MJ98.0469	Brood A295	f	tarapotensis	aurora
MJ98.0508	Brood A295	f	tarapotensis	silvana
MJ98.0544	Brood A295	m	tarapotensis	aurora
MJ98.0555	Brood A295	f	aurora	tarapotensis
MJ98.0566	Brood A295	m	tarapotensis	aurora
MJ98.0573	Brood A295	f	tarapotensis	tarapotensis
MJ98.0575	Brood A295	m	tarapotensis	aurora
MJ98.0586	Brood A295	m	aurora	silvana
MJ98.0597	Brood A295	m	tarapotensis	tarapotensis
MJ98.0602	Brood A295	m	aurora	silvana
MJ98.0604	Brood A295	m	tarapotensis	tarapotensis
MJ98.0677	Brood A295	m	tarapotensis	tarapotensis
MJ98.0697	Brood A295	m	tarapotensis	tarapotensis
MJ98.0722	Brood A295	f	tarapotensis	silvana
MJ98.0729	Brood A295	f	tarapotensis	silvana
MJ98.0298	Brood A298	f	bicoloratus	aurora
MJ98.0376	Brood A298	m	bicoloratus	lutea
MJ98.0394	Brood A298	m	aurora	arcuella
MJ98.0399	Brood A298	f	bicoloratus	lutea
MJ98.0414	Brood A298	f	bicoloratus	lutea
MJ98.0437	Brood A298	f	bicoloratus	lutea
MJ98.0438	Brood A298	f	aurora	lutea
MJ98.0447	Brood A298	f	bicoloratus	arcuella
MJ98.0448	Brood A298	f	aurora	lutea
MJ98.0459	Brood A298	f	bicoloratus	arcuella
MJ98.0465	Brood A298	f	bicoloratus	lutea
MJ98.0470	Brood A298	f	aurora	lutea
MJ98.0473	Brood A298	m	bicoloratus	arcuella
MJ98.0474	Brood A298	m	aurora	arcuella
MJ98.0480	Brood A298	m	bicoloratus	lutea
MJ98.0483	Brood A298	m	bicoloratus	arcuella
MJ98.0487	Brood A298	m	bicoloratus	lutea
MJ98.0504	Brood A298	f	aurora	arcuella
MJ98.0506	Brood A298	m	aurora	arcuella
MJ98.0509	Brood A298	f	aurora	arcuella
MJ98.0517	Brood A298	m	aurora	lutea
MJ98.0523	Brood A298	m	bicoloratus	arcuella
MJ98.0527	Brood A298	f	aurora	arcuella
MJ98.0547	Brood A298	f	aurora	arcuella
MJ98.0556	Brood A298	m	aurora	arcuella
MJ98.0558	Brood A298	m	bicoloratus	arcuella
MJ98.0562	Brood A298	f	bicoloratus	lutea
MJ98.0567	Brood A298	m	aurora	lutea
MJ98.0570	Brood A298	m	bicoloratus	lutea
MJ98.0574	Brood A298	m	bicoloratus	lutea
MJ98.0576	Brood A298	m	bicoloratus	arcuella
MJ98.0581	Brood A298	f	bicoloratus	arcuella
MJ98.0591	Brood A298	f	aurora	arcuella
MJ98.0599	Brood A298	f	aurora	arcuella
MJ98.0605	Brood A298	f	bicoloratus	arcuella
MJ98.0607	Brood A298	f	aurora	arcuella
MJ98.0609	Brood A298	f	aurora	arcuella
MJ98.0614	Brood A298	f	bicoloratus	arcuella
MJ98.0620	Brood A298	f	bicoloratus	arcuella
MJ98.0621	Brood A298	f	bicoloratus	arcuella
MJ98.0629	Brood A298	f	aurora	lutea
MJ98.0632	Brood A298	f	bicoloratus	arcuella
MJ98.0634	Brood A298	m	bicoloratus	lutea
MJ98.0635	Brood A298	f	bicoloratus	arcuella
MJ98.0636	Brood A298	f	aurora	lutea
MJ98.0641	Brood A298	m	bicoloratus	lutea
MJ98.0644	Brood A298	m	aurora	arcuella
MJ98.0650	Brood A298	f	bicoloratus	lutea
MJ98.0653	Brood A298	f	aurora	lutea
MJ98.0672	Brood A298	m	aurora	arcuella
MJ98.0685	Brood A298	m	bicoloratus	lutea
MJ98.0689	Brood A298	f	aurora	lutea
MJ98.0690	Brood A298	f	aurora	arcuella
MJ98.0693	Brood A298	m	bicoloratus	arcuella
MJ98.0696	Brood A298	m	bicoloratus	arcuella
MJ98.0703	Brood A298	f	bicoloratus	lutea
MJ98.0706	Brood A298	m	bicoloratus	arcuella
MJ98.0707	Brood A298	m	bicoloratus	arcuella
MJ98.0726	Brood A298	m	aurora	lutea
MJ98.0728	Brood A298	f	bicoloratus	arcuella
MJ98.0732	Brood A298	m	bicoloratus	arcuella
MJ98.0735	Brood A298	f	bicoloratus	lutea
MJ98.0760	Brood A298	f	bicoloratus	arcuella
MJ98.0762	Brood A298	f	bicoloratus	lutea
MJ98.0769	Brood A298	m	aurora	lutea
MJ98.0775	Brood A298	m	aurora	lutea
MJ98.0778	Brood A298	m	aurora	arcuella
MJ98.0833	Brood A298	f	bicoloratus	arcuella
MJ98.0302	Brood A302	f	bicoloratus	silvana
MJ98.0424	Brood A302	f	bicoloratus	silvana
MJ98.0425	Brood A302	f	bicoloratus	silvana
MJ98.0431	Brood A302	f	bicoloratus	silvana
MJ98.0445	Brood A302	m	tarapotensis	silvana
MJ98.0461	Brood A302	m	tarapotensis	silvana
MJ98.0468	Brood A302	f	bicoloratus	silvana
MJ98.0476	Brood A302	m	bicoloratus	tarapotensis
MJ98.0485	Brood A302	m	tarapotensis	silvana
MJ98.0488	Brood A302	m	tarapotensis	silvana
MJ98.0489	Brood A302	m	silvana	silvana
MJ98.0492	Brood A302	f	bicoloratus	tarapotensis
MJ98.0494	Brood A302	m	tarapotensis	silvana
MJ98.0496	Brood A302	m	bicoloratus	silvana
MJ98.0501	Brood A302	f	bicoloratus	silvana
MJ98.0516	Brood A302	m	silvana	silvana
MJ98.0522	Brood A302	m	tarapotensis	silvana
MJ98.0524	Brood A302	m	bicoloratus	silvana
MJ98.0534	Brood A302	f	bicoloratus	silvana
MJ98.0535	Brood A302	f	bicoloratus	tarapotensis
MJ98.0549	Brood A302	m	tarapotensis	silvana
MJ98.0580	Brood A302	m	tarapotensis	silvana
MJ98.0593	Brood A302	m	tarapotensis	silvana
MJ98.0594	Brood A302	f	tarapotensis	bicoloratus
MJ98.0606	Brood A302	f	tarapotensis	silvana
MJ98.0637	Brood A302	f	bicoloratus	tarapotensis
MJ98.0652	Brood A302	m	tarapotensis	silvana
MJ98.0656	Brood A302	m	tarapotensis	silvana
MJ98.0662	Brood A302	m	tarapotensis	silvana
MJ98.0692	Brood A302	f	bicoloratus	silvana
MJ98.0694	Brood A302	m	bicoloratus	silvana
MJ98.0720	Brood A302	m	silvana	silvana
MJ98.0742	Brood A302	m	tarapotensis	silvana
MJ98.0781	Brood A302	f	bicoloratus	silvana
MJ98.0783	Brood A302	m	bicoloratus	tarapotensis
MJ98.0568	Brood A304	f	tarapotensis	silvana
MJ98.0577	Brood A304	f	tarapotensis	silvana
MJ98.0585	Brood A304	m	tarapotensis	silvana
MJ98.0587	Brood A304	f	tarapotensis	silvana
MJ98.0611	Brood A304	m	tarapotensis	silvana
MJ98.0622	Brood A304	f	tarapotensis	silvana
MJ98.0624	Brood A304	m	tarapotensis	silvana
MJ98.0639	Brood A304	f	tarapotensis	silvana
MJ98.0645	Brood A304	f	tarapotensis	silvana
MJ98.0647	Brood A304	f	tarapotensis	silvana
MJ98.0658	Brood A304	m	tarapotensis	silvana
MJ98.0660	Brood A304	m	tarapotensis	silvana
MJ98.0674	Brood A304	m	tarapotensis	silvana
MJ98.0679	Brood A304	m	tarapotensis	silvana
MJ98.0683	Brood A304	m	tarapotensis	silvana
MJ98.0684	Brood A304	f	tarapotensis	silvana
MJ98.0698	Brood A304	f	tarapotensis	silvana
MJ98.0710	Brood A304	f	tarapotensis	silvana
MJ98.0713	Brood A304	m	tarapotensis	silvana
MJ98.0730	Brood A304	f	tarapotensis	silvana
MJ98.0739	Brood A304	m	tarapotensis	silvana
MJ98.0744	Brood A304	f	tarapotensis	silvana
MJ98.0759	Brood A304	m	tarapotensis	silvana
MJ98.0305	Brood A305	f	bicoloratus	aurora
MJ98.0430	Brood A305	m	aurora	aurora
MJ98.0434	Brood A305	f	bicoloratus	aurora
MJ98.0458	Brood A305	f	tarapotensis	aurora
MJ98.0477	Brood A305	m	bicoloratus	aurora
MJ98.0479	Brood A305	f	tarapotensis	aurora
MJ98.0481	Brood A305	f	tarapotensis	aurora
MJ98.0484	Brood A305	f	bicoloratus	aurora
MJ98.0486	Brood A305	f	tarapotensis	bicoloratus
MJ98.0497	Brood A305	m	tarapotensis	aurora
MJ98.0498	Brood A305	m	tarapotensis	aurora
MJ98.0500	Brood A305	f	tarapotensis	aurora
MJ98.0505	Brood A305	f	bicoloratus	aurora
MJ98.0507	Brood A305	m	tarapotensis	aurora
MJ98.0511	Brood A305	f	tarapotensis	bicoloratus
MJ98.0513	Brood A305	f	tarapotensis	aurora
MJ98.0514	Brood A305	m	tarapotensis	aurora
MJ98.0515	Brood A305	f	bicoloratus	aurora
MJ98.0520	Brood A305	f	bicoloratus	aurora
MJ98.0521	Brood A305	m	tarapotensis	aurora
MJ98.0525	Brood A305	m	bicoloratus	aurora
MJ98.0530	Brood A305	m	tarapotensis	bicoloratus
MJ98.0533	Brood A305	m	tarapotensis	aurora
MJ98.0548	Brood A305	m	tarapotensis	aurora
MJ98.0569	Brood A305	f	bicoloratus	tarapotensis
MJ98.0595	Brood A305	f	aurora	aurora
MJ98.0608	Brood A305	m	tarapotensis	aurora
MJ98.0631	Brood A305	m	tarapotensis	aurora
MJ98.0643	Brood A305	m	tarapotensis	bicoloratus
MJ98.0667	Brood A305	m	tarapotensis	aurora
MJ98.0675	Brood A305	m	tarapotensis	bicoloratus
MJ98.0682	Brood A305	f	bicoloratus	aurora
MJ98.0686	Brood A305	m	bicoloratus	aurora
MJ98.0687	Brood A305	m	tarapotensis	bicoloratus
MJ98.0688	Brood A305	f	bicoloratus	aurora
MJ98.0704	Brood A305	f	bicoloratus	aurora
MJ98.0708	Brood A305	f	bicoloratus	aurora
MJ98.0711	Brood A305	f	bicoloratus	aurora
MJ98.0712	Brood A305	m	tarapotensis	aurora
MJ98.0715	Brood A305	m	tarapotensis	aurora
MJ98.0719	Brood A305	m	aurora	aurora
MJ98.0723	Brood A305	f	tarapotensis	aurora
MJ98.0724	Brood A305	f	tarapotensis	bicoloratus
MJ98.0737	Brood A305	m	tarapotensis	bicoloratus
MJ98.0766	Brood A305	m	bicoloratus	aurora
MJ98.0782	Brood A305	f	bicoloratus	aurora
MJ98.0793	Brood A305	m	aurora	aurora
MJ98.0813	Brood A305	m	aurora	aurora
MJ98.0848	Brood A305	m	bicoloratus	aurora
MJ98.0882	Brood A305	m	aurora	aurora
MJ98.0894	Brood A305	f	bicoloratus	aurora
MJ98.0896	Brood A305	m	bicoloratus	aurora
MJ98.0901	Brood A305	f	aurora	aurora
MJ98.0923	Brood A305	f	bicoloratus	aurora
MJ98.0943	Brood A305	m	bicoloratus	aurora
MJ98.0946	Brood A305	m	aurora	aurora
MJ98.0970	Brood A305	m	aurora	aurora
MJ98.0610	Brood A309	f	tarapotensis	arcuella
MJ98.0612	Brood A309	f	arcuella	arcuella
MJ98.0628	Brood A309	f	tarapotensis	tarapotensis
MJ98.0638	Brood A309	f	arcuella	tarapotensis
MJ98.0642	Brood A309	f	tarapotensis	arcuella
MJ98.0646	Brood A309	f	arcuella	tarapotensis
MJ98.0649	Brood A309	f	arcuella	tarapotensis
MJ98.0655	Brood A309	m	tarapotensis	arcuella
MJ98.0666	Brood A309	f	tarapotensis	arcuella
MJ98.0699	Brood A309	f	tarapotensis	tarapotensis
MJ98.0716	Brood A309	f	arcuella	tarapotensis
MJ98.0718	Brood A309	m	tarapotensis	tarapotensis
MJ98.0734	Brood A309	m	arcuella	tarapotensis
MJ98.0746	Brood A309	f	tarapotensis	tarapotensis
MJ98.0752	Brood A309	f	arcuella	arcuella
MJ98.0764	Brood A309	f	arcuella	tarapotensis
MJ98.0765	Brood A309	m	arcuella	tarapotensis
MJ98.0767	Brood A309	f	tarapotensis	tarapotensis
MJ98.0772	Brood A309	f	arcuella	tarapotensis
MJ98.0790	Brood A309	f	arcuella	tarapotensis
MJ98.0820	Brood A309	m	arcuella	tarapotensis
MJ98.0828	Brood A309	f	arcuella	tarapotensis
MJ98.0835	Brood A309	f	tarapotensis	tarapotensis
MJ98.0836	Brood A309	m	arcuella	tarapotensis
MJ98.0847	Brood A309	f	tarapotensis	tarapotensis
MJ98.0861	Brood A309	f	tarapotensis	tarapotensis
MJ98.0893	Brood A309	m	arcuella	tarapotensis
MJ98.0916	Brood A309	m	arcuella	tarapotensis
MJ98.0917	Brood A309	m	tarapotensis	tarapotensis
MJ98.0929	Brood A309	m	tarapotensis	tarapotensis
MJ98.0952	Brood A309	m	tarapotensis	tarapotensis
MJ98.0627	Brood A322	f	tarapotensis	silvana
MJ98.0648	Brood A322	f	silvana	silvana
MJ98.0668	Brood A322	f	silvana	silvana
MJ98.0673	Brood A322	f	tarapotensis	silvana
MJ98.0701	Brood A322	f	tarapotensis	silvana
MJ98.0714	Brood A322	f	silvana	silvana
MJ98.0727	Brood A322	f	silvana	silvana
MJ98.0756	Brood A322	m	tarapotensis	silvana
MJ98.0757	Brood A322	m	silvana	silvana
MJ98.0773	Brood A322	f	tarapotensis	silvana
MJ98.0785	Brood A322	m	tarapotensis	silvana
MJ98.0796	Brood A322	f	silvana	silvana
MJ98.0798	Brood A322	m	silvana	silvana
MJ98.0821	Brood A322	m	tarapotensis	silvana
MJ98.0830	Brood A322	m	silvana	silvana
MJ98.0840	Brood A322	f	tarapotensis	silvana
MJ98.0843	Brood A322	m	tarapotensis	silvana
MJ98.0850	Brood A322	m	silvana	silvana
MJ98.0856	Brood A322	m	silvana	silvana
MJ98.0863	Brood A322	f	tarapotensis	silvana
MJ98.0871	Brood A322	m	tarapotensis	silvana
MJ98.0878	Brood A322	m	tarapotensis	silvana
MJ98.0909	Brood A322	m	silvana	silvana
MJ98.0915	Brood A322	m	tarapotensis	silvana
MJ98.0921	Brood A322	m	tarapotensis	silvana
MJ98.0922	Brood A322	m	silvana	silvana
MJ98.0932	Brood A322	f	silvana	silvana
MJ98.0940	Brood A322	f	tarapotensis	silvana
MJ98.0948	Brood A322	m	tarapotensis	silvana
MJ98.0949	Brood A322	m	tarapotensis	silvana
MJ98.0973	Brood A322	m	tarapotensis	silvana
MJ98.0852	Brood A328	m	aurora	aurora
MJ98.0872	Brood A328	m	tarapotensis	tarapotensis
MJ98.0885	Brood A328	f	aurora	tarapotensis
MJ98.0887	Brood A328	m	aurora	tarapotensis
MJ98.0905	Brood A328	m	tarapotensis	tarapotensis
MJ98.0907	Brood A328	m	aurora	tarapotensis
MJ98.0926	Brood A328	m	aurora	tarapotensis
MJ98.0927	Brood A328	f	aurora	tarapotensis
MJ98.0934	Brood A328	m	aurora	tarapotensis
MJ98.0938	Brood A328	m	aurora	tarapotensis
MJ98.0939	Brood A328	m	aurora	aurora
MJ98.1011	Brood A328	f	aurora	tarapotensis
MJ98.1051	Brood A328	m	aurora	tarapotensis
MJ98.1060	Brood A328	f	aurora	tarapotensis
MJ98.1063	Brood A328	f	tarapotensis	tarapotensis
MJ98.1102	Brood A328	f	aurora	aurora
MJ98.0760bis	Brood A379	m	tarapotensis	lutea
MJ98.0768	Brood A379	m	tarapotensis	lutea
MJ98.0786	Brood A379	f	tarapotensis	lutea
MJ98.0788	Brood A379	f	tarapotensis	aurora
MJ98.0791	Brood A379	f	tarapotensis	lutea
MJ98.0807	Brood A379	m	tarapotensis	lutea
MJ98.0808	Brood A379	m	tarapotensis	lutea
MJ98.0819	Brood A379	f	tarapotensis	aurora
MJ98.0845	Brood A379	m	tarapotensis	aurora
MJ98.0853	Brood A379	m	tarapotensis	lutea
MJ98.0866	Brood A379	m	tarapotensis	aurora
MJ98.0877	Brood A379	m	tarapotensis	aurora
MJ98.0879	Brood A379	f	tarapotensis	aurora
MJ98.0880	Brood A379	f	tarapotensis	lutea
MJ98.0911	Brood A379	f	tarapotensis	lutea
MJ98.0912	Brood A379	f	tarapotensis	aurora
MJ98.0919	Brood A379	m	tarapotensis	lutea
MJ98.0931	Brood A379	m	tarapotensis	lutea
MJ98.0933	Brood A379	f	tarapotensis	lutea
MJ98.0947	Brood A379	f	tarapotensis	lutea
MJ98.0950	Brood A379	m	tarapotensis	lutea
MJ98.0951	Brood A379	m	tarapotensis	lutea
MJ98.0953	Brood A379	f	tarapotensis	aurora
MJ98.0960	Brood A379	f	tarapotensis	aurora
MJ98.0962	Brood A379	f	tarapotensis	aurora
MJ98.0963	Brood A379	m	tarapotensis	lutea
MJ98.0965	Brood A379	m	tarapotensis	lutea
MJ98.0967	Brood A379	m	tarapotensis	aurora
MJ98.0971	Brood A379	f	tarapotensis	lutea
MJ98.0986	Brood A379	f	tarapotensis	aurora
MJ98.0994	Brood A379	m	tarapotensis	lutea
MJ98.1003	Brood A379	f	tarapotensis	lutea
MJ98.1009	Brood A379	m	tarapotensis	aurora
MJ98.1012	Brood A379	m	tarapotensis	aurora
MJ98.0453	Brood A453	f	tarapotensis	arcuella
MJ98.0709	Brood A453	m	bicoloratus	tarapotensis
MJ98.0731	Brood A453	f	bicoloratus	tarapotensis
MJ98.0733	Brood A453	f	arcuella	tarapotensis
MJ98.0736	Brood A453	f	bicoloratus	arcuella
MJ98.0738	Brood A453	f	tarapotensis	tarapotensis
MJ98.0740	Brood A453	m	bicoloratus	tarapotensis
MJ98.0743	Brood A453	m	bicoloratus	tarapotensis
MJ98.0747	Brood A453	f	bicoloratus	tarapotensis
MJ98.0753	Brood A453	f	arcuella	tarapotensis
MJ98.0755	Brood A453	m	bicoloratus	arcuella
MJ98.0758	Brood A453	m	tarapotensis	tarapotensis
MJ98.0763	Brood A453	m	arcuella	tarapotensis
MJ98.0776	Brood A453	m	bicoloratus	arcuella
MJ98.0779	Brood A453	m	tarapotensis	tarapotensis
MJ98.0784	Brood A453	m	arcuella	tarapotensis
MJ98.0792	Brood A453	m	bicoloratus	tarapotensis
MJ98.0800	Brood A453	m	arcuella	tarapotensis
MJ98.0801	Brood A453	m	arcuella	tarapotensis
MJ98.0802	Brood A453	m	bicoloratus	tarapotensis
MJ98.0804	Brood A453	f	tarapotensis	tarapotensis
MJ98.0810	Brood A453	f	bicoloratus	arcuella
MJ98.0814	Brood A453	f	arcuella	tarapotensis
MJ98.0817	Brood A453	m	arcuella	tarapotensis
MJ98.0818	Brood A453	f	bicoloratus	arcuella
MJ98.0831	Brood A453	f	bicoloratus	tarapotensis
MJ98.0832	Brood A453	f	tarapotensis	tarapotensis
MJ98.0834	Brood A453	m	bicoloratus	tarapotensis
MJ98.0839	Brood A453	f	arcuella	tarapotensis
MJ98.0854	Brood A453	f	bicoloratus	tarapotensis
MJ98.0862	Brood A453	f	tarapotensis	tarapotensis
MJ98.0864	Brood A453	f	bicoloratus	tarapotensis
MJ98.0867	Brood A453	f	bicoloratus	arcuella
MJ98.0870	Brood A453	m	bicoloratus	arcuella
MJ98.0873	Brood A453	m	bicoloratus	tarapotensis
MJ98.0874	Brood A453	f	bicoloratus	tarapotensis
MJ98.0884	Brood A453	m	tarapotensis	tarapotensis
MJ98.0886	Brood A453	m	tarapotensis	tarapotensis
MJ98.0889	Brood A453	m	bicoloratus	tarapotensis
MJ98.0892	Brood A453	m	arcuella	tarapotensis
MJ98.0900	Brood A453	m	bicoloratus	arcuella
MJ98.0902	Brood A453	f	bicoloratus	tarapotensis
MJ98.0903	Brood A453	m	bicoloratus	arcuella
MJ98.0908	Brood A453	m	tarapotensis	tarapotensis
MJ98.0918	Brood A453	f	arcuella	tarapotensis
MJ98.0925	Brood A453	m	arcuella	tarapotensis
MJ98.0941	Brood A453	f	bicoloratus	tarapotensis
MJ98.0957	Brood A453	f	arcuella	tarapotensis
MJ98.0966	Brood A453	f	bicoloratus	arcuella
MJ98.0968	Brood A453	m	tarapotensis	tarapotensis
MJ98.0969	Brood A453	m	bicoloratus	arcuella
MJ98.0991	Brood A453	f	arcuella	tarapotensis
MJ98.1000	Brood A453	m	bicoloratus	tarapotensis
MJ98.1004	Brood A453	f	tarapotensis	tarapotensis
MJ98.1005	Brood A453	f	arcuella	tarapotensis
MJ98.1024	Brood A453	f	bicoloratus	arcuella
MJ98.1028	Brood A453	f	arcuella	tarapotensis
MJ98.0787	Brood A493	m	aurora	lutea
MJ98.0789	Brood A493	m	aurora	lutea
MJ98.0795	Brood A493	m	aurora	arcuella
MJ98.0797	Brood A493	m	aurora	arcuella
MJ98.0806	Brood A493	f	aurora	lutea
MJ98.0809	Brood A493	m	aurora	lutea
MJ98.0811	Brood A493	f	aurora	arcuella
MJ98.0812	Brood A493	f	aurora	arcuella
MJ98.0822	Brood A493	f	aurora	arcuella
MJ98.0823	Brood A493	m	aurora	lutea
MJ98.0824	Brood A493	f	aurora	arcuella
MJ98.0825	Brood A493	f	aurora	lutea
MJ98.0826	Brood A493	f	aurora	arcuella
MJ98.0827	Brood A493	m	aurora	arcuella
MJ98.0841	Brood A493	f	aurora	arcuella
MJ98.0842	Brood A493	f	aurora	lutea
MJ98.0846	Brood A493	m	aurora	arcuella
MJ98.0858	Brood A493	m	aurora	lutea
MJ98.0859	Brood A493	f	aurora	arcuella
MJ98.0860	Brood A493	m	aurora	arcuella
MJ98.0868	Brood A493	f	aurora	arcuella
MJ98.0869	Brood A493	f	aurora	arcuella
MJ98.0881	Brood A493	f	aurora	lutea
MJ98.0890	Brood A493	m	aurora	lutea
MJ98.0891	Brood A493	f	aurora	arcuella
MJ98.0899	Brood A493	f	aurora	arcuella
MJ98.0904	Brood A493	f	aurora	lutea
MJ98.0910	Brood A493	m	aurora	lutea
MJ98.0936	Brood A493	f	aurora	arcuella
MJ98.0942	Brood A493	f	aurora	arcuella
MJ98.0945	Brood A493	m	aurora	lutea
MJ98.0954	Brood A493	m	aurora	lutea
MJ98.0959	Brood A493	f	aurora	arcuella
MJ98.0961	Brood A493	m	aurora	lutea
MJ98.0972	Brood A493	f	aurora	lutea
MJ98.0987	Brood A493	m	aurora	lutea
MJ98.0990	Brood A493	f	aurora	arcuella
MJ98.0993	Brood A493	f	aurora	arcuella
MJ98.0998	Brood A493	m	aurora	arcuella
MJ98.1001	Brood A493	f	aurora	lutea
MJ98.1016	Brood A493	f	aurora	lutea
MJ98.1032	Brood A493	f	aurora	arcuella
MJ98.1042	Brood A493	m	aurora	lutea
MJ98.0754	Brood A754	f	tarapotensis	silvana
MJ98.1031	Brood A754	f	silvana	silvana
MJ98.1038	Brood A754	m	tarapotensis	silvana
MJ98.1040	Brood A754	f	tarapotensis	silvana
MJ98.1044	Brood A754	f	tarapotensis	silvana
MJ98.1052	Brood A754	f	tarapotensis	silvana
MJ98.1057	Brood A754	m	tarapotensis	silvana
MJ98.1080	Brood A754	f	tarapotensis	silvana
MJ98.1082	Brood A754	f	tarapotensis	silvana
MJ98.1085	Brood A754	f	silvana	silvana
MJ02.0550	Brood B426	m	bicoloratus	arcuella
MJ02.0553	Brood B426	f	bicoloratus	silvana
MJ02.0569	Brood B426	m	bicoloratus	arcuella
MJ02.0573	Brood B426	m	bicoloratus	silvana
MJ02.0575	Brood B426	m	bicoloratus	arcuella
MJ02.0576	Brood B426	m	arcuella	silvana
MJ02.0586	Brood B426	m	bicoloratus	silvana
MJ02.0587	Brood B426	m	arcuella	arcuella
MJ02.0537	Brood B435	m	bicoloratus	arcuella
MJ02.0538	Brood B435	m	arcuella	arcuella
MJ02.0549	Brood B435	f	arcuella	aurora
MJ02.0555	Brood B435	f	arcuella	aurora
MJ02.0556	Brood B435	m	arcuella	aurora
MJ02.0585	Brood B435	f	arcuella	aurora
MJ02.0612	Brood B435	f	bicoloratus	aurora
MJ02.0615	Brood B435	m	arcuella	aurora
MJ02.0617	Brood B435	f	arcuella	arcuella
MJ02.0633	Brood B435	f	bicoloratus	arcuella
MJ02.0637	Brood B435	m	arcuella	aurora
MJ02.0638	Brood B435	f	bicoloratus	aurora
MJ02.0651	Brood B435	m	arcuella	arcuella
MJ02.0674	Brood B435	m	bicoloratus	arcuella
MJ02.0681	Brood B435	f	bicoloratus	aurora
MJ02.0682	Brood B435	m	arcuella	arcuella
MJ02.0700	Brood B435	f	bicoloratus	arcuella
MJ02.0701	Brood B435	f	bicoloratus	arcuella
MJ02.0702	Brood B435	f	arcuella	arcuella
MJ02.0709	Brood B435	f	arcuella	aurora
MJ02.0721	Brood B435	m	bicoloratus	arcuella
MJ02.0747	Brood B435	f	arcuella	arcuella
MJ02.0756	Brood B435	f	bicoloratus	arcuella
MJ02.0762	Brood B435	f	bicoloratus	arcuella
MJ02.0768	Brood B435	f	bicoloratus	aurora
MJ02.0774	Brood B435	f	arcuella	aurora
MJ02.0775	Brood B435	m	bicoloratus	arcuella
MJ02.0777	Brood B435	f	bicoloratus	aurora
MJ02.0778	Brood B435	m	arcuella	arcuella
MJ02.0798	Brood B435	m	bicoloratus	arcuella
MJ02.0813	Brood B435	m	bicoloratus	aurora
MJ02.0827	Brood B435	f	bicoloratus	arcuella
MJ02.0828	Brood B435	m	bicoloratus	arcuella
MJ02.0578	Brood B446	f	arcuella	elegans
MJ02.0582	Brood B446	f	silvana	silvana
MJ02.0583	Brood B446	m	arcuella	elegans
MJ02.0584	Brood B446	f	arcuella	silvana
MJ02.0589	Brood B446	m	arcuella	silvana
MJ02.0590	Brood B446	f	elegans	silvana
MJ02.0608	Brood B446	m	arcuella	silvana
MJ02.0614	Brood B446	f	silvana	silvana
MJ02.0624	Brood B446	m	elegans	silvana
MJ02.0627	Brood B446	f	elegans	silvana
MJ02.0628	Brood B446	f	arcuella	elegans
MJ02.0635	Brood B446	m	arcuella	silvana
MJ02.0636	Brood B446	f	elegans	silvana
MJ02.0644	Brood B446	f	arcuella	elegans
MJ02.0645	Brood B446	f	arcuella	silvana
MJ02.0662	Brood B446	f	arcuella	silvana
MJ02.0678	Brood B446	f	arcuella	silvana
MJ02.0685	Brood B446	m	arcuella	elegans
MJ02.0686	Brood B446	m	arcuella	silvana
MJ02.0687	Brood B446	f	silvana	silvana
MJ02.0688	Brood B446	f	elegans	silvana
MJ02.0703	Brood B446	f	arcuella	elegans
MJ02.0706	Brood B446	f	elegans	silvana
MJ02.0642	Brood B461	f	aurora	elegans
MJ02.0648	Brood B461	m	arcuella	elegans
MJ02.0649	Brood B461	f	arcuella	silvana
MJ02.0650	Brood B461	m	aurora	silvana
MJ02.0654	Brood B461	f	arcuella	silvana
MJ02.0666	Brood B461	f	arcuella	elegans
MJ02.0673	Brood B461	f	arcuella	elegans
MJ02.0677	Brood B461	f	arcuella	silvana
MJ02.0679	Brood B461	m	aurora	elegans
MJ02.0680	Brood B461	f	aurora	elegans
MJ02.0684	Brood B461	m	aurora	silvana
MJ02.0689	Brood B461	m	aurora	silvana
MJ02.0691	Brood B461	m	aurora	silvana
MJ02.0692	Brood B461	f	aurora	elegans
MJ02.0716	Brood B461	f	aurora	elegans
MJ02.0717	Brood B461	f	arcuella	elegans
MJ02.0761	Brood B461	m	aurora	elegans
MJ02.0784	Brood B461	m	aurora	elegans
MJ02.0785	Brood B461	f	arcuella	silvana
MJ02.0820	Brood B461	m	arcuella	elegans
MJ02.0834	Brood B461	m	aurora	elegans
MJ02.0835	Brood B461	m	arcuella	silvana
MJ02.0847	Brood B461	m	aurora	silvana
MJ02.0854	Brood B461	f	aurora	silvana
MJ02.0870	Brood B461	m	arcuella	elegans
MJ02.0883	Brood B461	f	aurora	silvana
MJ02.0887	Brood B461	f	arcuella	silvana
MJ02.0888	Brood B461	m	aurora	silvana
MJ02.0889	Brood B461	m	arcuella	elegans
MJ02.0890	Brood B461	m	arcuella	silvana
MJ02.0924	Brood B461	m	arcuella	elegans
MJ02.0925	Brood B461	m	arcuella	elegans
MJ02.0935	Brood B461	m	aurora	silvana
MJ02.0632	Brood B465	f	bicoloratus	silvana
MJ02.0634	Brood B465	f	bicoloratus	aurora
MJ02.0640	Brood B465	m	arcuella	silvana
MJ02.0641	Brood B465	m	bicoloratus	silvana
MJ02.0646	Brood B465	f	bicoloratus	aurora
MJ02.0653	Brood B465	m	bicoloratus	aurora
MJ02.0664	Brood B465	f	arcuella	aurora
MJ02.0671	Brood B465	m	arcuella	silvana
MJ02.0672	Brood B465	f	arcuella	elegans
MJ02.0699	Brood B465	f	bicoloratus	silvana
MJ02.0725	Brood B502	f	aurora	elegans
MJ02.0726	Brood B502	f	aurora	silvana
MJ02.0735	Brood B502	f	silvana	silvana
MJ02.0736	Brood B502	f	aurora	elegans
MJ02.0738	Brood B502	m	aurora	elegans
MJ02.0739	Brood B502	m	aurora	silvana
MJ02.0740	Brood B502	f	aurora	elegans
MJ02.0742	Brood B502	m	silvana	silvana
MJ02.0755	Brood B502	f	aurora	elegans
MJ02.0759	Brood B502	m	elegans	silvana
MJ02.0760	Brood B502	f	aurora	silvana
MJ02.0771	Brood B502	m	aurora	elegans
MJ02.0772	Brood B502	m	aurora	silvana
MJ02.0773	Brood B502	m	silvana	silvana
MJ02.0788	Brood B502	f	aurora	silvana
MJ02.0789	Brood B502	m	aurora	silvana
MJ02.0790	Brood B502	m	aurora	elegans
MJ02.0791	Brood B502	m	elegans	silvana
MJ02.0792	Brood B502	f	aurora	elegans
MJ02.0804	Brood B502	f	silvana	silvana
MJ02.0814	Brood B502	f	aurora	silvana
MJ02.0815	Brood B502	m	aurora	elegans
MJ02.0823	Brood B502	f	elegans	silvana
MJ02.0824	Brood B502	m	silvana	silvana
MJ02.0840	Brood B502	m	silvana	silvana
MJ02.0841	Brood B502	f	silvana	silvana
MJ02.0842	Brood B502	m	elegans	silvana
MJ02.0843	Brood B502	m	aurora	silvana
MJ02.0844	Brood B502	m	aurora	elegans
MJ02.0851	Brood B502	f	aurora	silvana
MJ02.0875	Brood B502	f	silvana	silvana
MJ02.0876	Brood B502	f	aurora	silvana
MJ02.0877	Brood B502	f	aurora	silvana
MJ02.0878	Brood B502	f	aurora	silvana
MJ02.0899	Brood B502	f	elegans	silvana
MJ02.0900	Brood B502	m	elegans	silvana
MJ02.0910	Brood B502	m	aurora	silvana
MJ02.0911	Brood B502	f	aurora	silvana
MJ02.0912	Brood B502	m	aurora	elegans
MJ02.0920	Brood B502	f	silvana	silvana
MJ02.0921	Brood B502	f	aurora	elegans
MJ02.0927	Brood B502	m	aurora	silvana
MJ02.0928	Brood B502	f	silvana	silvana
MJ02.0929	Brood B502	m	silvana	silvana
MJ02.0930	Brood B502	m	elegans	silvana
MJ02.0931	Brood B502	f	aurora	silvana
MJ02.0932	Brood B502	m	aurora	silvana
MJ02.0933	Brood B502	m	silvana	silvana
MJ02.0937	Brood B502	m	elegans	silvana
MJ02.0938	Brood B502	m	aurora	silvana
MJ02.0939	Brood B502	f	aurora	silvana
MJ02.0953	Brood B502	f	elegans	silvana
MJ02.0959	Brood B502	m	aurora	elegans
MJ02.0960	Brood B502	m	elegans	silvana
MJ02.0961	Brood B502	f	aurora	silvana
MJ02.0962	Brood B502	m	elegans	silvana
MJ02.0971	Brood B502	f	aurora	silvana
MJ02.0972	Brood B502	f	elegans	silvana
MJ02.0973	Brood B502	m	aurora	silvana
MJ02.0974	Brood B502	m	aurora	elegans
MJ02.0981	Brood B502	m	silvana	silvana
MJ02.0982	Brood B502	m	aurora	silvana
MJ02.0988	Brood B502	f	silvana	silvana
MJ02.0989	Brood B502	f	elegans	silvana
MJ02.0990	Brood B502	m	aurora	silvana
MJ02.0991	Brood B502	f	aurora	elegans
MJ02.0995	Brood B502	f	aurora	silvana
MJ02.0996	Brood B502	f	aurora	silvana
MJ02.0997	Brood B502	m	aurora	elegans
MJ02.0998	Brood B502	m	aurora	elegans
MJ02.0999	Brood B502	f	aurora	elegans
MJ02.1000	Brood B502	m	silvana	silvana
MJ02.1016	Brood B502	m	elegans	silvana
MJ02.1017	Brood B502	f	aurora	silvana
MJ02.1018	Brood B502	m	aurora	silvana
MJ02.1019	Brood B502	f	aurora	silvana
MJ02.1020	Brood B502	m	elegans	silvana
MJ02.1028	Brood B502	m	aurora	silvana
MJ02.1029	Brood B502	m	silvana	silvana
MJ02.1030	Brood B502	m	elegans	silvana
MJ02.1036	Brood B502	m	aurora	silvana
MJ02.1037	Brood B502	m	aurora	elegans
MJ02.1052	Brood B502	m	aurora	elegans
MJ02.0728	Brood B511	f	silvana	silvana
MJ02.0729	Brood B511	f	elegans	silvana
MJ02.0733	Brood B511	m	silvana	silvana
MJ02.0744	Brood B511	f	silvana	silvana
MJ02.0746	Brood B511	f	elegans	silvana
MJ02.0753	Brood B511	m	silvana	silvana
MJ02.0754	Brood B511	m	elegans	silvana
MJ02.0764	Brood B511	f	silvana	silvana
MJ02.0776	Brood B511	m	elegans	silvana
MJ02.0779	Brood B511	f	silvana	silvana
MJ02.0780	Brood B511	f	silvana	silvana
MJ02.0795	Brood B511	m	silvana	silvana
MJ02.0796	Brood B511	m	silvana	silvana
MJ02.0797	Brood B511	f	silvana	silvana
MJ02.0805	Brood B511	m	elegans	silvana
MJ02.0806	Brood B511	f	elegans	silvana
MJ02.0810	Brood B511	m	silvana	silvana
MJ02.0811	Brood B511	m	silvana	silvana
MJ02.0812	Brood B511	f	silvana	silvana
MJ02.0819	Brood B511	m	elegans	silvana
MJ02.0839	Brood B511	f	silvana	silvana
MJ02.0907	Brood B511	f	elegans	silvana
MJ02.0919	Brood B511	m	elegans	silvana
MJ02.0951	Brood B511	f	silvana	silvana
MJ02.0964	Brood B511	m	elegans	silvana
MJ02.0967	Brood B511	f	silvana	silvana
MJ02.1008	Brood B511	m	silvana	silvana
MJ02.1009	Brood B511	f	silvana	silvana
MJ02.1010	Brood B511	f	silvana	silvana
MJ02.1011	Brood B511	m	elegans	silvana
MJ02.1034	Brood B511	f	elegans	silvana
MJ02.1035	Brood B511	m	silvana	silvana
MJ02.1058	Brood B511	m	silvana	silvana
MJ02.1060	Brood B511	f	elegans	silvana
MJ02.1063	Brood B511	f	elegans	silvana
MJ02.1064	Brood B511	f	elegans	silvana
MJ02.1086	Brood B511	f	silvana	silvana
MJ02.1090	Brood B511	f	elegans	silvana
MJ02.1092	Brood B511	f	silvana	silvana
MJ02.0718	Brood B523	m	aurora	silvana
MJ02.0720	Brood B523	f	aurora	silvana
MJ02.0748	Brood B523	m	arcuella	silvana
MJ02.0749	Brood B523	f	arcuella	silvana
MJ02.0757	Brood B523	m	arcuella	silvana
MJ02.0766	Brood B523	m	aurora	silvana
MJ02.0767	Brood B523	m	aurora	silvana
MJ02.0781	Brood B523	m	aurora	silvana
MJ02.0782	Brood B523	m	arcuella	silvana
MJ02.0793	Brood B523	m	aurora	silvana
MJ02.0794	Brood B523	f	aurora	silvana
MJ02.0800	Brood B523	f	aurora	silvana
MJ02.0808	Brood B523	m	aurora	silvana
MJ02.0809	Brood B523	m	aurora	silvana
MJ02.0817	Brood B523	m	arcuella	silvana
MJ02.0829	Brood B523	f	arcuella	silvana
MJ02.0830	Brood B523	f	arcuella	silvana
MJ02.0831	Brood B523	f	arcuella	silvana
MJ02.0856	Brood B523	f	aurora	silvana
MJ02.0857	Brood B523	f	aurora	silvana
MJ02.0858	Brood B523	m	arcuella	silvana
MJ02.0859	Brood B523	m	aurora	silvana
MJ02.0863	Brood B523	m	arcuella	silvana
MJ02.0872	Brood B523	m	arcuella	silvana
MJ02.0873	Brood B523	m	aurora	silvana
MJ02.0874	Brood B523	m	arcuella	silvana
MJ02.0895	Brood B523	f	arcuella	silvana
MJ02.0896	Brood B523	f	aurora	silvana
MJ02.0737	Brood B524	f	arcuella	silvana
MJ02.0787	Brood B524	m	arcuella	silvana
MJ02.0855	Brood B524	m	arcuella	silvana
MJ02.0861	Brood B524	f	silvana	silvana
MJ02.0862	Brood B524	f	silvana	silvana
MJ02.0869	Brood B524	m	silvana	silvana
MJ02.0894	Brood B524	m	silvana	silvana
MJ02.0807	Brood B599	m	elegans	silvana
MJ02.0818	Brood B599	m	silvana	silvana
MJ02.0885	Brood B599	f	elegans	silvana
MJ02.0897	Brood B599	m	silvana	silvana
MJ02.0901	Brood B599	f	elegans	silvana
MJ02.0902	Brood B599	m	silvana	silvana
MJ02.0903	Brood B599	m	elegans	silvana
MJ02.0821	Brood B604	f	arcuella	silvana
MJ02.0822	Brood B604	m	arcuella	silvana
MJ02.0836	Brood B604	f	bicoloratus	silvana
MJ02.0837	Brood B604	m	bicoloratus	silvana
MJ02.0845	Brood B604	f	bicoloratus	silvana
MJ02.0846	Brood B604	f	arcuella	silvana
MJ02.0852	Brood B604	f	arcuella	silvana
MJ02.0853	Brood B604	m	arcuella	silvana
MJ02.0860	Brood B604	f	arcuella	silvana
MJ02.0871	Brood B604	f	bicoloratus	silvana
MJ02.0867	Brood B613	m	elegans	silvana
MJ02.0868	Brood B613	f	elegans	silvana
MJ02.0886	Brood B613	f	elegans	silvana
MJ02.0891	Brood B613	m	elegans	silvana
MJ02.0892	Brood B613	f	arcuella	silvana
MJ02.0893	Brood B613	m	elegans	silvana
MJ02.0905	Brood B613	f	arcuella	silvana
MJ02.0906	Brood B613	f	arcuella	silvana
MJ02.0915	Brood B613	m	elegans	silvana
MJ02.0916	Brood B613	f	elegans	silvana
MJ02.0957	Brood B613	f	elegans	silvana
MJ02.0908	Brood B675	m	arcuella	silvana
MJ02.0918	Brood B675	m	elegans	silvana
MJ02.0941	Brood B675	m	arcuella	silvana
MJ02.0942	Brood B675	f	elegans	silvana
MJ02.0952	Brood B675	m	elegans	silvana
MJ02.0968	Brood B675	m	elegans	silvana
MJ02.0970	Brood B675	f	arcuella	silvana
MJ02.0976	Brood B675	f	arcuella	silvana
MJ02.0978	Brood B675	f	elegans	silvana
MJ02.0979	Brood B675	f	arcuella	silvana
MJ02.0980	Brood B675	m	elegans	silvana
MJ02.0993	Brood B675	f	elegans	silvana
MJ02.1004	Brood B675	f	elegans	silvana
MJ02.1005	Brood B675	f	arcuella	silvana
MJ02.1013	Brood B675	f	elegans	silvana
MJ02.1014	Brood B675	f	elegans	silvana
MJ02.1026	Brood B675	f	arcuella	silvana
MJ02.1027	Brood B675	m	elegans	silvana
MJ02.1041	Brood B675	m	arcuella	silvana
MJ02.1051	Brood B675	m	elegans	silvana
MJ02.1074	Brood B675	f	elegans	silvana
MJ02.1084	Brood B675	f	arcuella	silvana
